# Supplementary material for: Enhanced Photocatalytic Removal of Selected Pharmaceuticals from MBR-Treated Wastewater Using a g-C3N4/rGO Nanocomposite Under UV Irradiation
Source: Molecules. 2026 Jul 3;31(13):2346. doi: 10.3390/molecules31132346 (PMC13363225; doi:10.3390/molecules31132346)
Supplement: Supplementary file 1 [file molecules-31-02346-s001.zip]

Archive with 1 entries (1 files):
- molecules-4355878-supplementary.pdf
